# Supplementary material for: Electrochemical Detection of Glyphosate in Surface Water Samples Based on Modified Screen-Printed Electrodes
Source: Nanomaterials (Basel). 2024 May 28;14(11):948. doi: 10.3390/nano14110948 (PMC11173875; doi:10.3390/nano14110948)
Supplement: Supplementary file 1 [file nanomaterials-14-00948-s001.zip]

Archive with 1 entries (1 files):
- nanomaterials-2964495-supplementary.pdf
